# Supplementary material for: Conformational States of the GDP- and GTP-Bound HRAS Affected by A59E and K117R: An Exploration from Gaussian Accelerated Molecular Dynamics
Source: Molecules. 2024 Jan 30;29(3):645. doi: 10.3390/molecules29030645 (PMC10856033; doi:10.3390/molecules29030645)
Supplement: Supplementary file 1 [file molecules-29-00645-s001.zip]

Archive with 1 entries (1 files):
- molecules-2767968-supplementary.pdf
